# Supplementary material for: Motivation behind running among older adult runners
Source: BMC Sports Sci Med Rehabil. 2021 Oct 29;13:138. doi: 10.1186/s13102-021-00366-1 (PMC8555191; doi:10.1186/s13102-021-00366-1)
Supplement: Supplementary file 1 — Additional file 1. Motivation Older adult runners. This data file shows the information collected for this research, gathering this way all the variables and information that has been analysed for this investigation. [file 13102_2021_366_MOESM1_ESM.xlsx]

## Sheet: Liczba odpowiedzi 1
L.P.	ABY POMÓC W KONTROLOWANIU WAGI	ABY RYWALIZOWAĆ Z INNYMI	ABY ZDOBYĆ SZACUNEK KOLEGÓW	ABY ZMNIEJSZYĆ WAGĘ	ABY ZWIĘKSZYĆ SZYBKOŚĆ BIEGANIA	ABY ZDOBYĆ OGÓLNY SZACUNEK WŚRÓD LUDZI	ABY UTRZYMYWAĆ KONTAKTY TOWARZYSKIE Z INNYMI BIEGACZAMI	ABY POLEPSZYĆ MÓJ STAN ZDROWIA	ABY RYWALIZOWAĆ Z SAMYM SOBĄ	ABY ZMNIEJSZYĆ MÓJ NIEPOKÓJ/STANY LĘKOWE	ABY POPRAWIĆ SAMOOCENĘ/SZACUNEK DO SAMEGO SIEBIE	ABY MIEĆ COŚ WSPÓLNEGO Z INNYMI LUDŹMI	ABY NADAĆ SENS ŻYCIU	ABY PRZEDŁUŻYĆ MOJE ŻYCIE	ABY BYĆ MNIEJ DEPRESYJNYM	ABY SPOTYKAĆ LUDZI	ABY BYĆ W LEPSZEJ KONDYCJI FIZYCZNEJ	ABY ODERWAĆ SIĘ OD CODZIENNYCH PROBLEMÓW	ABY MOJA RODZINA I PRZYJACIELE BYLI ZE MNIE DUMNI	ABY ŻYCIE BYŁO BARDZIEJ CELOWE	ABY WYGLĄDAĆ SZCZUPLEJ	ABY PRÓBOWAĆ BIEGAĆ SZYBCIEJ	ABY CZUĆ SIĘ BARDZIEJ PEWNYM SIEBIE	ABY BRAĆ W CZYMŚ UDZIAŁ Z RODZINĄ I PRZYJACIÓŁMI	ABY CZUĆ SIĘ CAŁOŚCIĄ	ABY ZMNIEJSZYĆ RYZYKO ZAWAŁU SERCA	ABY UCZYNIĆ MOJE ŻYCIE PEŁNIEJSZYM	ABY POPRAWIĆ NASTRÓJ	ABY POPRAWIĆ MOJE POCZUCIE WŁASNEJ WARTOŚCI	ABY DZIELIĆ Z INNYMI BIEGACZAMI TOŻSAMOŚĆ GRUPOWĄ	BO TO DOSTARCZA POZYTYWNYCH PRZEŻYĆ EMOCJONALNYCH	ABY BYĆ Z SIEBIE DUMNYM	ABY ODWIEDZAĆ ZNAJOMYCH	ABY CZUĆ SIĘ CZŁOWIEKIEM SUKCESU	ABY POPRAWIĆ MÓJ AKTUALNY WYNIK	ABY MIEĆ CZAS ABY SOBIE WSZYSTKO POUKŁADAĆ	ABY POZOSTAĆ W DOBREJ FORMIE	ABY SKUPIĆ SIĘ NA SWOICH MYŚLACH	ABY ROZWIĄZAĆ PROBLEMY	ABY ZOBACZYĆ JAK WYSOKIE MIEJSCE MOGĘ ZAJĄĆ W WYŚCIGU	ABY CZUĆ SIĘ CZĘŚCIĄ NATURY	ABY UTRZYMAĆ ATRAKCYJNY FIZYCZNIE WYGLĄD	ABY UZYSKAĆ LEPSZY CZAS NIŻ MOI ZNAJOMI	ABY ZAPOBIEGAĆ CHOROBOM	LUDZIE MNIE WTEDY PODZIWIAJĄ	ABY ZOBACZYĆ CZY MOGĘ POBIĆ OKREŚLONY CZAS	ABY SIĘ WYŁADOWAĆ	TO DAJE MI ROZPOZNAWALNOŚĆ	ABY SPĘDZAĆ CZAS SAM NA SAM ZE ŚWIATEM
1	5	2	2	6	2	2	3	5	4	4	4	3	5	5	3	3	5	5	5	5	5	2	6	2	3	4	5	5	5	2	5	4	1	3	1	3	4	5	5	2	4	4	1	5	2	1	5	2	4
2	5	1	1	6	1	1	1	5	2	2	4	2	3	4	1	1	5	3	1	4	6	1	2	1	2	3	3	3	4	1	3	4	1	1	1	4	4	5	3	1	2	4	1	5	1	1	3	1	2
3	5	4	4	3	5	3	6	3	4	4	3	4	5	3	5	4	3	3	3	5	5	3	4	4	4	3	5	3	4	2	4	6	4	5	3	4	5	5	4	3	3	5	3	4	3	4	3	4	4
4	5	2	2	5	2	6	3	5	3	3	4	5	5	4	5	5	5	5	2	5	5	2	6	1	3	5	4	4	5	2	3	3	3	2	1	4	5	5	5	2	4	5	5	5	2	2	4	1	3
5	5	2	2	7	2	3	2	5	1	3	3	1	2	5	3	1	1	2	2	2	4	2	2	1	3	4	2	4	4	1	4	4	1	2	1	3	4	4	4	1	1	4	1	5	1	1	4	1	2
6	5	5	5	5	5	4	6	4	5	5	5	6	5	5	6	6	6	6	5	5	5	5	6	5	6	5	5	5	5	5	6	6	4	5	5	6	5	5	5	5	5	6	5	5	5	5	6	5	5
7	4	6	5	4	5	4	5	4	5	5	6	5	4	5	4	5	6	4	4	5	5	5	5	6	4	4	5	5	6	6	5	5	5	5	6	4	5	4	4	5	5	6	5	4	5	5	4	5	5
8	4	2	2	4	3	5	3	4	3	5	3	4	5	3	4	5	3	5	6	3	5	4	3	5	2	4	3	5	5	3	5	4	1	4	3	3	5	3	4	4	4	5	2	5	3	5	4	4	4
9	6	1	1	6	1	1	1	7	3	2	5	1	3	5	5	2	5	3	2	4	6	1	3	1	2	5	3	4	3	1	4	4	1	1	1	3	4	3	3	1	3	6	1	6	1	1	3	1	3
10	5	2	4	5	2	2	2	5	3	4	4	2	4	4	4	2	4	4	2	4	6	2	2	2	2	3	3	4	3	2	3	3	1	3	2	3	3	4	3	1	3	3	3	5	2	2	3	1	3
11	6	3	1	5	1	1	1	6	2	3	5	2	4	5	4	4	5	5	2	3	5	2	5	1	2	5	3	4	3	1	3	5	1	3	2	4	5	4	4	1	2	4	1	5	1	1	5	1	3
12	5	5	4	5	5	4	4	5	6	5	5	4	4	5	6	4	5	5	4	4	5	5	5	3	4	5	4	5	5	3	5	5	2	5	5	5	5	5	5	5	4	5	4	5	3	5	5	3	4
13	5	5	5	5	5	4	5	5	6	4	5	4	5	4	4	4	6	5	4	4	5	5	5	4	4	5	4	5	5	4	5	6	2	5	5	5	5	5	5	5	5	6	4	5	5	5	5	3	3
14	5	5	5	5	6	5	6	5	6	5	5	5	5	5	5	5	6	5	5	5	5	5	5	4	5	5	5	5	5	5	5	5	4	6	5	5	5	5	5	5	5	5	4	5	4	5	5	5	3
15	4	5	5	5	4	5	4	5	5	5	5	4	4	4	5	4	5	5	5	5	5	5	5	6	5	6	5	6	5	6	5	5	3	5	5	5	4	5	5	4	5	4	5	5	5	4	5	3	3
16	2	6	6	2	6	5	5	3	5	3	4	5	4	4	4	5	5	3	3	3	3	5	3	2	3	4	5	5	5	5	5	5	2	6	5	4	5	4	4	6	3	3	5	3	4	5	4	4	3
17	4	5	5	4	5	4	5	6	5	5	5	4	5	5	5	4	5	4	5	5	6	5	5	5	5	5	5	5	5	4	4	4	3	4	4	4	4	5	5	3	5	5	3	5	3	4	5	3	4
18	5	3	2	5	5	3	2	5	5	4	5	3	5	5	5	2	5	4	2	5	5	3	5	2	2	5	4	5	5	2	5	4	2	5	4	5	5	5	5	2	4	6	4	5	2	3	4	2	2
19	6	2	2	6	3	3	2	5	4	4	4	2	4	5	4	2	5	4	2	4	5	3	4	2	4	5	4	4	4	2	4	4	1	4	4	4	5	4	4	2	3	5	2	5	2	2	4	2	4
20	4	7	5	4	5	5	5	4	5	4	4	6	5	5	4	5	5	4	5	4	5	5	5	4	5	5	5	5	5	5	5	5	4	5	5	5	5	5	5	6	5	5	5	5	4	5	4	4	5
21	5	3	3	5	3	2	2	4	2	2	4	2	5	3	5	3	5	3	2	4	5	5	4	2	5	3	4	3	5	2	4	5	2	4	3	4	5	5	4	2	4	5	3	5	4	3	5	2	4
22	6	2	2	6	3	3	2	5	2	4	4	2	4	4	4	2	5	4	3	4	5	3	3	2	4	4	4	4	4	2	4	4	2	4	3	4	4	4	4	4	3	4	3	4	2	3	3	3	4
23	6	3	2	5	2	2	2	5	2	5	5	2	5	5	5	5	5	5	2	5	5	2	5	1	5	5	5	5	5	1	6	5	1	4	4	4	5	5	5	1	5	5	1	4	3	2	4	2	4
24	3	5	5	3	6	3	5	5	5	5	5	5	5	5	5	5	5	5	3	5	5	5	4	2	5	5	5	5	5	5	6	4	4	4	4	4	5	5	5	5	3	5	4	5	3	5	4	4	3
25	6	4	1	6	2	2	2	5	4	4	5	2	5	5	4	2	5	4	2	5	4	4	5	4	4	5	5	5	4	2	6	5	1	5	5	5	5	5	4	2	3	5	2	5	2	4	4	2	2
26	6	1	2	6	2	2	1	6	3	2	4	2	2	5	3	1	5	5	2	4	6	3	4	1	1	4	3	3	3	1	5	4	1	4	2	4	5	2	2	1	2	5	1	4	1	1	3	1	2
27	6	2	3	6	3	2	2	5	2	3	3	2	3	3	3	2	3	3	2	3	6	2	3	2	3	3	3	3	3	2	4	3	2	3	3	3	3	3	3	2	4	5	2	5	2	2	3	2	3
28	6	2	2	6	3	2	1	5	3	4	3	2	5	5	5	1	5	4	2	5	6	4	4	2	4	5	4	5	5	2	6	5	1	4	2	4	4	5	5	2	4	6	2	4	2	3	4	2	4
29	4	6	4	2	3	5	4	3	4	2	4	5	2	3	2	4	4	2	4	5	3	6	3	3	4	3	5	6	3	4	6	3	2	4	4	2	6	4	4	4	3	5	3	5	3	5	2	3	5
30	4	7	6	4	6	3	5	4	6	4	5	3	5	4	4	3	4	5	2	5	4	6	6	2	4	4	4	4	5	4	5	5	2	5	6	5	5	5	5	5	6	4	5	4	4	5	4	5	4
31	3	5	3	6	5	4	5	5	6	4	4	5	4	5	4	3	5	5	5	5	6	5	6	3	5	5	5	5	5	3	5	5	2	5	5	4	6	5	5	5	5	5	5	4	5	4	4	5	5
32	2	6	5	2	6	4	5	3	6	4	5	5	5	4	5	5	6	4	4	5	3	6	5	3	5	4	5	5	5	5	4	5	3	5	5	5	5	6	5	6	5	5	5	3	5	6	5	4	5
33	4	5	5	4	6	4	5	4	6	5	4	5	6	5	5	4	5	5	5	6	6	5	5	5	5	5	5	5	5	5	6	5	4	6	4	5	4	5	5	5	5	5	5	5	5	5	5	6	4
34	1	3	3	1	3	2	6	1	7	1	5	2	4	1	1	5	2	2	2	3	1	3	2	2	1	1	2	2	2	4	4	3	2	1	3	2	2	2	2	3	2	1	3	1	3	4	1	2	2
35	6	1	1	7	1	4	1	5	3	4	6	1	5	5	5	1	5	5	5	5	5	4	5	5	5	5	5	6	5	2	5	5	1	2	1	4	6	5	5	2	5	5	1	5	2	2	5	1	5
36	5	3	3	1	3	4	6	5	4	6	6	5	5	6	6	6	7	7	4	5	4	3	5	4	2	3	3	5	5	5	5	4	3	3	3	2	4	2	2	3	3	3	2	5	3	3	5	5	5
37	1	2	1	1	5	1	4	7	7	3	7	1	7	7	7	4	7	5	7	7	1	6	7	2	6	7	7	5	7	2	7	7	2	5	5	5	7	5	1	6	5	7	3	7	1	5	1	1	3
38	6	5	6	5	6	6	5	6	4	5	5	5	6	6	6	4	5	6	4	5	6	5	6	4	5	6	5	5	6	4	5	6	4	5	5	5	5	5	5	5	5	6	5	5	6	5	5	4	5
39	6	3	3	6	2	3	2	5	5	5	4	2	5	4	4	2	5	5	3	5	6	3	5	2	5	5	4	5	4	2	5	5	2	4	4	4	5	5	4	2	5	5	5	5	2	4	5	2	4
40	4	5	2	4	5	2	6	7	7	1	2	5	4	6	3	5	7	4	3	4	4	5	2	5	4	5	5	7	3	6	7	5	3	2	5	2	6	2	1	6	5	4	5	7	2	5	4	2	5
41	5	4	6	5	6	4	6	4	5	4	4	4	5	4	4	5	5	4	5	5	5	6	4	6	4	5	5	5	4	6	4	4	5	4	5	4	5	6	5	5	5	4	5	4	5	4	6	5	5
42	5	6	5	6	4	6	4	4	5	5	4	6	4	6	4	4	5	5	4	5	5	4	5	4	5	5	5	4	6	4	5	4	5	4	4	5	4	4	4	5	4	5	4	6	4	4	5	4	5
43	1	2	2	1	3	1	6	7	7	5	6	4	4	5	4	5	7	5	2	4	1	2	5	3	2	2	5	5	5	4	6	6	2	4	2	1	7	1	2	1	3	4	1	6	3	3	3	2	1
44	6	5	6	4	5	6	5	5	5	4	5	5	4	6	5	5	5	6	5	6	5	5	5	6	4	5	4	5	4	6	5	5	6	5	6	5	5	6	5	4	5	5	5	5	5	6	4	5	5
45	4	6	4	6	5	4	6	4	5	5	4	6	4	5	4	6	4	5	4	6	4	5	4	6	5	4	5	4	5	4	6	5	5	5	4	6	5	5	5	5	4	6	4	5	4	4	4	5	6
46	7	5	4	7	3	1	4	7	5	6	6	7	6	7	7	7	7	7	2	6	7	3	5	5	4	7	7	7	5	5	7	5	5	5	5	5	7	5	5	4	4	7	4	7	4	4	4	4	4
47	6	4	5	5	5	5	5	5	6	4	5	4	5	5	5	4	5	5	5	5	6	5	5	4	5	5	6	6	6	4	6	5	4	4	5	5	5	5	5	5	5	5	5	5	4	5	4	4	5
48	5	2	1	4	5	2	2	5	5	6	6	2	4	4	6	2	5	5	2	5	4	4	5	1	4	3	5	5	5	2	6	5	1	2	2	5	5	6	5	2	5	5	2	5	2	2	4	1	5
49	5	2	2	6	3	1	7	7	5	5	6	7	5	7	7	7	7	5	4	4	6	2	4	5	4	5	5	6	5	4	6	7	6	4	1	5	7	5	5	1	7	6	1	6	1	2	6	6	6
50	4	6	6	4	6	5	6	4	6	6	6	6	6	5	6	6	7	6	5	5	4	6	6	3	5	4	5	5	5	5	7	5	3	5	6	5	6	6	6	7	5	6	5	5	5	6	5	6	5
51	6	7	6	6	7	5	5	5	6	6	6	5	5	6	5	6	7	7	6	7	5	6	6	6	5	5	5	6	6	6	7	6	5	6	7	5	6	6	6	7	6	5	6	6	6	5	5	5	6
52	5	6	5	5	6	5	6	5	6	7	6	5	5	6	5	6	6	5	6	5	6	6	5	5	5	5	4	5	5	5	7	5	4	5	6	6	6	6	5	7	5	6	5	6	5	6	5	4	5
53	6	5	5	5	5	4	4	5	5	6	6	4	5	6	5	4	5	5	4	5	4	5	5	5	5	4	5	5	6	5	6	5	4	6	5	5	5	4	5	5	4	5	6	4	5	5	6	5	4
54	3	6	5	2	6	4	5	3	6	3	3	5	3	3	3	3	4	4	3	4	4	6	5	2	4	3	3	4	3	5	6	4	4	4	4	4	4	5	4	6	4	3	4	4	4	5	3	4	4
55	5	5	6	5	5	5	4	6	5	5	5	5	6	5	4	6	5	5	6	5	4	5	5	5	5	6	5	5	6	4	5	5	4	5	4	5	5	5	5	5	6	5	5	6	4	5	4	5	5
56	6	4	4	6	6	4	3	5	4	4	5	3	5	4	5	3	5	4	3	3	5	5	5	3	5	4	5	4	5	3	5	5	2	5	4	5	5	5	4	4	5	5	5	5	5	5	4	3	4
57	5	5	6	5	5	5	5	6	5	6	5	6	5	5	6	6	5	6	5	5	6	5	5	5	5	5	5	5	6	5	5	6	5	6	5	4	5	6	5	4	5	5	5	5	4	6	5	5	5
58	4	6	6	4	5	4	5	4	5	5	5	5	5	5	5	4	6	5	4	5	5	5	6	3	5	4	5	5	5	3	6	4	3	5	5	5	5	6	4	5	5	6	5	4	4	5	5	5	5
59	4	5	5	5	4	5	3	5	5	5	5	3	5	6	5	3	4	5	3	5	5	6	5	3	5	5	6	4	5	3	6	4	3	5	4	5	4	4	5	3	5	4	3	4	3	4	5	3	3
60	6	3	1	7	2	2	2	5	6	4	4	2	5	3	4	2	5	3	5	3	6	2	3	2	3	4	4	3	3	1	5	5	1	3	2	4	5	5	5	1	4	5	1	4	4	4	4	2	4
61	7	2	1	7	3	5	1	5	5	5	6	2	6	6	6	2	7	5	3	5	7	5	5	1	4	5	5	4	6	2	5	5	1	4	2	3	4	5	5	1	4	5	2	4	3	2	4	2	3
62	3	6	6	3	6	5	6	4	5	4	4	4	5	5	4	5	5	5	5	6	6	4	6	2	4	5	5	5	6	5	5	5	2	5	5	5	5	5	5	6	4	5	4	5	4	5	4	3	4
63	5	6	5	4	5	4	4	5	4	5	5	4	5	4	5	4	5	5	5	4	4	5	4	3	4	4	4	5	4	5	6	4	5	5	4	5	4	6	5	4	5	4	5	5	6	5	5	4	5
64	4	7	5	4	6	4	5	4	7	6	6	5	7	6	4	3	6	5	3	5	5	5	5	4	6	6	6	6	6	5	7	5	3	5	5	6	5	6	6	6	5	6	5	6	5	6	5	6	5
65	5	6	6	4	6	6	6	5	7	6	6	5	6	5	6	5	7	6	5	5	4	6	6	4	5	5	6	5	5	5	6	6	4	5	5	5	5	6	4	5	5	4	5	5	4	5	5	4	5
66	5	2	1	6	2	4	2	6	4	5	4	1	4	5	3	1	5	5	2	5	6	3	4	2	3	4	4	5	5	2	6	3	1	4	4	5	5	5	4	2	4	4	4	5	2	4	5	3	5
67	4	6	5	4	5	5	6	4	7	6	6	5	6	5	5	4	6	5	4	6	6	5	5	4	6	4	6	6	6	4	6	4	3	4	6	5	5	5	5	6	4	6	5	4	3	5	5	3	4
68	5	6	6	4	5	5	5	4	5	6	5	5	4	6	4	5	4	5	5	4	6	6	5	4	6	5	5	4	5	4	6	4	4	5	5	5	5	6	5	6	4	5	5	5	4	5	4	4	5
69	5	6	7	4	5	5	4	5	5	4	5	4	5	5	6	4	5	5	4	5	5	5	4	5	5	6	5	6	4	4	5	6	3	5	5	5	5	5	6	7	5	6	4	5	5	5	4	5	5
70	5	6	5	5	6	5	6	5	6	5	6	5	4	6	5	5	4	6	5	5	4	5	5	5	6	5	7	5	7	5	7	5	3	5	4	5	4	5	4	5	5	5	5	5	6	5	5	5	5
71	6	7	7	5	6	6	5	6	5	6	6	5	6	5	7	5	6	7	6	6	5	6	5	4	6	6	6	5	6	4	7	5	4	5	6	5	5	5	5	5	6	5	5	5	6	5	5	4	5
72	5	7	7	5	5	5	5	6	5	4	5	3	6	4	5	3	4	6	4	5	4	5	5	3	5	4	5	5	5	5	4	5	5	4	6	5	4	6	5	4	4	4	4	4	5	4	5	3	6
73	6	3	6	7	3	5	3	5	6	5	6	3	6	5	5	2	5	6	4	5	6	6	5	3	5	5	5	4	4	2	6	4	2	4	5	5	4	5	5	4	5	4	5	3	5	4	5	2	4
74	7	5	5	7	5	4	5	5	6	4	5	6	5	6	4	6	7	5	5	6	4	6	5	4	5	5	4	5	5	5	6	5	4	5	5	4	5	5	4	5	4	6	4	4	4	4	4	5	5
75	3	7	6	4	5	6	5	3	7	5	6	3	5	4	4	2	6	5	6	6	4	5	5	2	5	4	6	5	5	4	7	5	2	4	6	5	6	5	6	5	6	5	5	3	5	6	6	4	5
76	3	7	6	3	4	6	4	5	7	6	6	4	4	3	5	3	6	5	6	5	5	5	5	2	4	5	6	4	5	5	6	4	3	4	5	4	4	5	5	5	5	5	4	5	5	4	5	4	4
77	6	2	5	6	4	5	3	6	5	5	5	3	5	5	5	2	5	6	3	5	6	3	5	2	5	5	5	5	4	2	6	4	2	4	5	5	4	5	5	2	4	5	2	4	2	2	3	2	3
78	6	2	4	6	2	5	2	4	4	5	4	2	4	5	4	3	5	5	5	6	6	2	4	3	4	4	5	5	4	2	6	4	2	3	2	4	4	4	4	2	4	5	2	5	2	2	3	2	4
79	6	5	6	4	5	4	6	5	5	6	4	6	4	6	5	4	7	5	5	5	5	5	6	4	6	4	5	6	5	4	7	5	3	5	4	3	5	5	4	5	4	4	4	4	4	4	5	4	5
80	6	5	5	5	5	5	6	5	5	5	5	6	4	5	4	4	5	5	5	3	5	5	4	4	5	4	5	5	4	5	6	5	3	6	5	5	4	4	5	5	5	5	5	5	5	5	5	5	4
81	6	6	6	6	5	6	5	6	5	5	5	4	5	7	6	4	5	5	6	5	6	5	5	3	5	5	4	5	5	5	6	5	4	5	5	5	5	5	5	5	4	5	4	5	3	5	4	4	5
82	6	3	4	6	3	4	3	5	3	3	6	3	3	4	5	2	5	5	4	5	6	3	4	2	5	4	4	5	5	2	6	4	2	2	2	5	4	4	4	2	4	5	2	4	2	2	4	1	2
83	6	1	2	6	1	5	1	5	5	5	5	1	5	5	5	1	6	5	5	5	5	2	4	1	4	4	5	6	5	1	5	4	1	5	2	5	4	5	5	1	4	5	1	4	4	3	4	1	3
84	5	6	6	4	5	6	6	5	6	6	5	3	5	5	5	4	5	6	5	6	5	6	6	3	5	4	5	6	6	5	6	5	3	4	5	5	5	5	5	5	5	6	4	5	4	5	5	4	4
85	5	6	5	6	5	6	5	5	4	5	4	5	4	6	6	4	5	5	5	6	5	5	4	4	6	5	5	6	6	5	7	5	4	6	5	5	4	6	5	5	6	5	4	5	5	5	5	4	5
86	4	5	5	5	4	5	4	5	6	5	5	5	4	5	4	5	4	5	4	5	4	6	4	4	5	4	5	5	6	4	6	4	3	4	5	6	5	5	6	5	5	5	4	5	5	5	4	5	5
87	5	6	6	5	5	5	5	6	6	6	7	4	5	6	5	5	5	6	5	5	5	5	5	5	5	5	6	5	5	4	6	5	5	4	6	5	5	6	5	5	5	5	6	5	5	5	4	5	5
88	5	3	2	6	2	4	2	5	5	5	5	2	5	5	5	2	5	4	5	5	5	4	4	2	5	5	4	3	6	2	6	5	1	2	2	4	4	4	5	1	3	5	2	4	2	3	4	1	2
89	5	3	4	3	5	2	3	5	3	2	5	4	6	3	5	2	4	5	2	5	3	3	5	3	2	4	2	3	5	2	5	3	1	4	4	5	3	4	5	2	4	5	2	2	5	3	3	5	2
90	6	3	3	5	3	5	3	5	6	5	5	2	5	5	6	3	5	5	2	5	6	5	5	3	5	5	3	5	5	2	6	5	2	5	4	5	4	5	3	1	5	4	2	4	2	2	4	2	3
91	6	3	2	7	3	2	2	4	5	5	5	2	4	4	5	2	4	5	3	4	4	5	5	2	4	5	5	5	4	2	6	4	2	5	4	4	3	4	4	2	4	5	2	4	5	3	5	5	5
92	5	6	6	4	5	5	6	5	7	6	5	5	6	4	5	3	5	4	6	4	5	4	5	3	5	5	5	5	6	4	5	4	5	4	5	5	5	6	4	5	5	4	6	5	4	5	4	5	5
93	6	5	6	5	6	5	6	5	5	6	5	6	4	6	5	5	6	5	5	5	6	5	5	6	5	6	5	5	6	5	5	5	5	5	5	6	4	5	5	5	5	5	6	5	5	5	6	5	5
94	5	7	6	6	5	6	6	5	6	6	5	6	6	7	6	6	6	6	5	6	5	5	6	6	5	6	5	6	5	6	5	6	6	6	5	5	7	6	6	6	6	7	6	7	6	5	6	6	6
95	5	6	5	5	6	6	5	6	6	6	5	6	5	6	5	6	7	6	5	5	6	6	6	5	6	5	5	5	5	6	7	5	5	6	6	5	6	5	5	5	5	5	5	5	6	6	5	5	6
96	6	2	3	5	3	2	1	4	5	5	5	3	4	5	4	2	4	4	4	4	5	3	5	2	4	4	4	5	2	1	5	4	2	4	2	4	5	4	5	1	5	4	1	4	1	1	4	1	4
97	4	4	4	3	2	3	2	5	5	5	5	2	5	5	5	2	6	5	2	5	3	4	5	2	5	4	5	3	5	2	6	4	2	3	3	3	4	5	5	1	5	4	1	4	2	2	5	3	5
98	4	6	6	4	5	5	5	5	4	6	5	6	4	5	4	5	6	5	5	5	6	5	5	6	5	6	4	5	5	4	7	6	5	6	5	5	5	4	6	4	6	5	5	6	4	6	4	5	5
99	5	3	4	6	3	3	2	5	5	5	5	3	2	5	4	2	6	4	2	3	4	3	3	3	4	3	3	3	4	3	4	3	2	2	4	2	3	4	5	2	2	2	3	4	2	3	5	3	3
100	6	5	5	5	6	5	6	4	5	6	5	6	5	4	5	4	5	5	5	5	5	4	5	3	6	5	5	4	5	4	6	5	5	4	6	5	5	4	5	5	4	5	4	6	5	5	4	6	5
101	5	6	6	4	5	5	5	5	6	4	5	4	5	5	4	5	6	5	4	5	4	5	5	5	4	5	4	5	5	5	6	5	4	5	4	5	5	5	5	5	5	4	5	5	5	5	5	4	5
102	6	5	4	6	4	3	4	4	4	4	3	4	4	4	5	3	5	5	4	5	4	4	5	2	4	5	4	5	4	3	6	4	3	4	5	4	4	5	4	3	4	6	2	4	4	4	5	4	4
103	6	5	6	5	5	5	4	5	5	6	5	5	5	6	5	4	6	6	5	4	6	5	5	4	5	5	5	4	5	4	6	5	5	5	5	4	5	4	4	5	4	5	3	4	5	6	4	3	5
104	5	6	7	5	5	4	5	5	5	4	6	4	4	5	5	5	4	5	4	5	6	4	5	4	6	4	5	4	5	5	7	5	5	5	5	5	6	5	5	5	4	5	3	5	5	5	5	3	5
105	4	5	7	5	5	6	5	4	7	5	6	5	6	4	4	4	6	4	6	4	4	5	5	3	4	4	6	4	5	4	6	6	3	5	4	5	5	5	6	5	6	6	3	4	6	5	5	5	5
106	5	5	6	5	5	6	5	6	5	5	5	5	6	6	5	5	5	6	5	5	5	6	6	5	5	4	6	5	5	5	6	4	6	5	4	5	6	5	5	5	4	5	3	5	5	5	5	3	5
107	6	5	6	5	5	5	7	5	6	5	5	5	4	6	5	5	6	5	5	4	6	5	6	6	5	6	5	4	6	6	7	6	5	5	5	4	6	5	5	5	5	5	5	5	6	5	5	4	6
108	6	6	6	5	5	4	5	5	5	6	4	5	5	4	6	4	6	5	5	5	6	4	5	4	5	4	6	5	5	5	5	4	5	5	4	5	4	5	5	4	5	5	5	5	6	5	6	4	5
109	6	4	5	6	6	5	6	5	6	5	5	5	4	5	6	4	7	5	5	5	5	5	4	4	5	4	5	5	6	5	7	5	5	4	5	5	4	4	5	4	5	5	5	6	5	5	5	4	5
110	5	6	6	5	5	4	6	5	4	5	5	5	4	5	4	5	5	4	5	5	6	4	5	4	5	5	5	4	5	5	5	4	5	4	5	4	5	5	4	5	5	5	4	5	5	5	5	5	4
111	5	6	5	5	6	5	5	4	4	5	6	5	5	5	5	4	5	4	6	5	5	5	4	6	5	6	5	4	6	5	6	5	6	5	4	6	5	5	6	4	5	5	4	5	5	4	5	5	5
112	5	6	5	4	4	6	4	5	5	4	6	4	5	4	5	4	5	4	5	4	5	4	5	5	6	5	4	5	4	5	5	4	5	6	5	4	4	6	5	4	4	5	5	6	5	5	4	4	5
113	6	5	6	5	6	5	6	5	6	4	6	3	5	6	5	5	6	4	4	5	6	5	5	4	5	5	6	5	6	5	7	6	5	5	5	5	4	5	5	4	5	5	5	5	4	5	6	4	5
114	5	6	5	5	5	5	5	4	5	6	5	4	5	4	5	5	5	4	5	4	5	5	4	5	6	5	4	5	6	5	5	5	4	5	4	5	5	4	5	4	4	5	6	5	5	6	5	5	6
115	5	6	6	4	5	6	5	6	5	5	5	5	5	6	6	6	7	5	5	5	5	6	5	4	6	5	7	6	5	5	7	6	4	6	4	5	5	5	4	5	4	6	4	5	5	4	5	5	5
116	6	6	5	6	5	6	5	6	5	6	5	5	6	5	7	5	5	6	6	5	6	5	6	6	5	6	5	5	5	5	6	5	6	6	5	6	5	5	6	5	5	5	6	5	5	5	6	5	5
117	6	3	3	6	4	4	5	5	4	5	4	5	5	4	5	5	5	5	5	5	6	5	5	4	5	6	5	4	5	5	5	6	5	5	5	4	5	4	5	6	5	5	6	5	5	5	5	5	6
118	6	5	5	6	5	5	5	6	5	5	4	5	5	6	5	5	5	5	6	5	6	4	5	6	5	4	5	5	5	6	5	4	5	5	5	4	6	6	5	5	4	5	5	5	5	5	6	4	5
119	5	6	6	5	4	5	5	6	5	4	5	6	5	4	6	5	7	5	5	5	5	4	5	4	6	4	5	5	4	5	5	5	5	4	6	5	4	5	4	5	5	5	4	5	6	5	5	5	5
120	6	5	4	5	4	5	4	5	4	5	4	5	4	5	4	5	4	5	5	4	5	5	4	5	5	6	5	4	5	5	7	5	5	5	5	4	6	6	5	6	5	4	6	5	5	5	5	4	5
121	6	5	4	5	6	5	5	5	4	5	5	5	5	4	6	5	5	5	6	5	5	4	5	4	5	5	5	5	4	6	5	4	5	5	4	5	5	4	5	5	5	5	5	4	5	5	5	5	4
122	4	7	7	4	5	6	6	4	5	6	5	6	6	7	5	5	6	5	6	6	5	4	5	6	5	4	5	6	5	4	7	6	5	4	5	4	4	4	5	4	4	5	4	5	4	5	4	5	4
123	7	6	5	7	4	4	3	5	5	5	4	4	5	5	5	3	6	4	3	5	5	3	4	2	4	4	4	4	5	2	6	4	2	4	5	3	4	5	5	2	2	5	2	5	4	5	4	4	4
124	5	6	5	5	5	6	6	5	6	4	5	5	6	5	5	5	4	5	5	6	6	4	6	5	6	5	5	6	5	5	6	5	5	6	4	5	5	5	5	5	5	4	5	5	6	5	6	5	6
125	4	6	6	3	5	5	4	5	6	5	4	4	5	5	4	5	5	4	4	5	5	4	4	5	4	6	4	5	5	4	7	5	3	5	4	4	4	5	5	5	4	5	4	5	5	4	6	5	5
126	6	5	5	6	5	5	6	6	5	6	5	6	5	4	5	5	7	5	5	5	5	4	5	5	5	5	5	5	6	5	7	6	5	5	5	5	4	5	5	6	5	5	5	5	5	6	5	5	5
127	5	7	7	4	6	4	4	5	5	5	6	4	5	6	5	5	6	5	4	5	6	5	5	6	5	5	5	6	5	4	7	5	5	4	5	5	4	5	4	5	5	4	6	5	5	4	5	5	6
128	4	7	7	4	7	6	6	4	6	5	5	5	4	4	5	4	6	6	5	5	5	6	5	6	6	5	5	6	6	4	7	6	4	6	6	5	6	6	5	6	6	5	6	5	6	6	6	5	5
129	7	5	5	7	6	5	2	5	4	4	5	2	5	5	5	2	5	5	5	4	5	5	4	2	5	4	4	4	4	2	6	5	2	5	5	4	5	4	4	1	5	4	2	5	2	4	4	3	5
130	6	5	6	6	5	5	5	5	5	6	5	5	6	5	5	6	5	6	5	5	5	6	6	5	6	6	5	6	5	6	7	5	5	4	4	5	5	5	5	5	5	5	5	5	4	5	5	5	5
131	5	6	7	4	5	6	6	5	6	6	6	6	5	5	6	5	7	5	5	5	4	6	6	6	4	6	5	6	6	7	7	6	4	5	5	5	5	6	5	5	4	5	5	6	6	5	5	4	4
132	6	5	5	6	5	5	7	5	5	5	6	4	5	5	5	5	6	5	5	5	5	5	6	4	5	4	5	4	5	5	7	5	5	4	5	6	5	4	5	4	5	5	5	4	5	5	5	5	5
133	5	7	7	4	5	6	6	4	6	5	6	4	6	4	5	5	6	6	5	6	4	6	6	3	5	5	6	5	5	6	7	4	5	4	5	5	4	5	5	6	5	5	4	5	5	6	4	5	5
134	5	6	7	5	5	6	5	5	4	6	5	5	4	5	5	5	6	4	6	5	5	4	5	5	5	6	5	5	4	6	5	4	5	5	5	5	5	6	4	6	5	5	4	5	5	4	5	5	5
135	3	6	6	3	5	5	5	3	7	6	5	5	5	4	5	4	7	4	4	5	5	5	5	3	5	4	5	4	5	5	7	5	5	4	5	5	5	5	5	5	5	6	4	4	6	5	6	6	6
136	5	4	4	5	4	3	2	2	4	3	3	3	2	3	3	3	5	4	3	3	4	3	3	2	3	4	2	3	5	2	7	3	1	2	2	3	4	4	3	1	3	3	1	3	3	3	3	2	3
137	5	6	6	4	5	5	5	6	4	6	4	5	4	5	4	4	5	4	5	4	5	5	6	3	5	5	4	5	4	5	6	4	5	5	4	6	4	5	4	5	5	4	5	5	6	4	6	5	4
138	4	6	6	3	6	6	6	6	5	6	5	6	5	5	6	4	7	5	5	6	6	5	5	4	5	5	5	5	5	4	7	5	3	4	6	5	5	6	5	5	6	7	4	4	5	4	5	4	5
139	4	6	6	3	4	3	4	3	4	4	4	4	4	5	4	4	6	4	4	4	4	5	4	4	4	5	3	4	4	4	7	4	3	4	4	4	3	4	4	5	3	3	3	3	4	4	5	5	5
140	5	6	5	6	5	5	6	4	5	5	5	5	4	5	6	4	6	4	5	5	5	4	5	4	4	4	6	4	5	4	7	5	4	4	5	4	4	5	4	5	4	5	4	5	4	5	4	5	4
141	5	6	6	5	4	4	5	4	5	4	5	4	5	5	4	5	5	5	5	4	6	4	4	5	4	3	5	4	4	4	7	5	4	4	4	4	4	5	4	5	5	4	4	5	5	4	5	5	4
142	5	6	4	5	5	6	5	4	5	5	4	5	6	5	5	6	5	4	6	5	5	6	5	4	5	6	5	4	5	5	7	5	5	5	5	4	5	5	4	6	5	4	6	5	5	5	5	6	5
143	5	5	6	5	5	5	5	4	6	5	5	6	5	5	3	5	6	4	5	5	5	5	5	5	4	5	5	5	5	4	7	5	5	4	5	5	4	5	5	5	6	6	5	5	5	6	6	5	4
144	4	6	6	4	6	5	5	5	5	5	5	5	5	5	4	4	5	6	5	5	5	5	5	5	5	5	4	5	4	5	5	4	4	5	5	5	6	4	5	6	4	5	5	4	6	5	5	5	4
145	4	7	6	3	5	5	5	4	5	5	4	6	6	5	5	5	6	5	6	6	4	5	6	2	5	5	4	4	5	5	7	5	4	5	4	5	5	5	5	6	5	4	5	5	6	5	3	4	5
146	3	7	7	3	5	6	5	5	5	5	5	4	6	3	5	4	7	4	4	5	3	5	5	1	4	5	4	5	5	5	7	5	2	4	4	5	4	5	5	5	5	7	4	4	5	4	4	5	3
147	4	6	7	4	5	4	5	5	4	5	3	4	5	6	4	5	5	5	5	5	6	4	6	6	5	4	5	4	5	4	7	5	4	5	5	4	6	4	5	4	5	6	4	5	6	4	5	4	5
148	1	4	1	1	1	1	5	6	6	1	1	1	1	6	1	6	7	4	1	1	1	1	1	4	1	3	1	3	1	3	4	1	2	1	1	2	7	3	1	1	3	1	1	4	1	3	1	1	5
149	3	7	6	3	5	5	6	4	6	5	5	4	6	5	4	6	5	4	5	5	5	4	6	2	5	5	5	5	5	5	7	5	5	5	6	5	5	5	5	5	5	5	5	4	5	5	4	5	5
150	4	5	5	4	4	4	5	3	5	4	4	4	4	5	4	5	7	4	4	3	2	4	6	2	5	5	5	4	4	5	7	5	4	4	3	4	4	4	4	5	4	4	4	4	4	5	4	4	5
151	4	5	5	3	4	3	5	4	3	4	5	4	4	4	5	3	6	5	5	4	5	4	5	3	4	4	4	4	4	5	7	5	3	4	3	5	4	4	5	4	5	5	3	3	4	4	5	4	5
152	4	5	4	3	4	5	5	4	4	5	4	4	4	5	4	6	7	5	5	4	4	4	5	4	4	5	4	4	4	5	7	5	4	4	5	4	4	4	5	4	4	5	4	5	4	3	4	4	3
153	4	5	5	3	3	4	4	3	5	3	4	4	3	4	5	3	6	4	3	4	4	3	5	3	4	3	3	4	3	3	6	5	4	4	4	4	3	4	3	4	3	4	3	4	4	2	4	3	3
154	5	6	5	5	5	4	5	5	5	4	5	4	5	5	5	5	7	5	5	5	5	4	5	4	4	5	5	5	4	4	7	5	5	4	4	4	4	5	4	5	4	6	4	3	4	4	5	4	4
155	6	5	5	6	5	4	4	4	4	4	4	5	3	5	5	4	4	4	4	3	5	4	5	4	4	4	3	5	4	5	7	4	4	4	4	5	4	4	4	2	3	4	5	3	4	4	4	3	3
156	6	7	7	6	5	5	6	5	5	4	5	5	5	4	5	5	6	5	5	5	6	5	5	5	5	6	5	6	5	5	7	5	5	5	5	5	6	6	4	6	5	5	5	6	5	5	5	4	6
157	5	6	7	5	5	4	5	6	4	5	6	5	5	5	5	4	6	5	4	5	5	4	6	5	4	4	4	5	5	4	7	6	4	4	4	5	5	4	4	3	5	5	5	6	5	5	5	5	4
158	4	6	6	4	5	6	4	5	4	5	4	4	4	5	3	5	6	5	4	4	5	4	5	4	6	3	4	3	5	5	7	4	4	4	5	4	5	5	4	4	5	6	5	5	4	5	4	5	4
159	6	7	6	6	5	5	6	5	7	5	4	5	5	6	5	6	7	6	5	6	5	5	6	3	5	5	5	5	4	6	7	6	5	6	5	5	5	4	5	5	5	5	4	5	6	6	5	4	6
160	3	5	5	3	6	4	5	5	5	5	5	4	4	4	5	5	5	4	5	4	5	4	5	4	5	4	4	6	5	4	7	5	4	5	4	4	4	5	4	3	5	5	3	6	5	4	4	4	5
161	4	6	5	4	5	4	6	5	4	5	5	4	5	5	3	5	7	4	4	4	5	4	5	5	4	4	5	4	4	4	7	5	4	5	5	5	4	5	4	3	4	5	5	4	4	4	5	4	5
162	7	2	2	6	3	5	2	4	4	4	4	3	2	4	3	1	6	3	3	3	6	4	4	6	4	3	4	4	4	5	7	5	2	4	2	3	2	4	4	2	5	4	2	3	2	4	3	3	4
163	5	4	3	4	4	4	5	2	4	4	3	3	4	3	4	3	4	3	3	4	4	3	6	3	5	3	6	3	3	2	6	3	2	4	3	3	4	3	3	3	4	3	3	3	4	3	4	5	4
164	5	7	7	5	5	5	6	5	5	6	5	5	5	5	5	4	6	5	5	4	4	5	3	4	4	4	5	4	4	4	7	4	5	5	4	5	5	4	5	5	4	5	5	4	5	4	4	4	5
165	5	6	6	4	5	4	5	5	4	6	5	6	5	6	4	5	5	4	5	5	5	5	6	4	4	4	4	5	5	5	7	6	4	5	4	5	5	5	5	5	5	5	4	5	4	5	4	5	5
166	4	5	5	4	5	5	5	3	4	4	5	4	4	4	4	5	4	4	5	4	5	4	6	5	5	4	6	5	5	4	6	5	3	5	4	4	4	5	3	5	4	6	4	4	5	4	5	4	4
167	5	6	5	5	6	4	5	6	5	5	5	4	5	4	5	4	5	5	6	5	5	4	5	5	4	6	5	5	5	6	7	6	5	4	4	5	5	5	4	6	4	6	5	5	4	5	4	5	5
168	6	5	6	4	5	4	6	5	5	5	5	4	5	5	5	5	6	4	5	4	6	5	5	5	4	6	4	5	5	4	7	5	5	5	5	4	5	6	5	4	5	4	6	4	4	5	3	5	4
169	7	1	1	7	2	5	2	5	4	5	5	1	5	5	4	1	4	5	2	5	7	5	4	3	5	5	4	5	5	1	7	4	2	4	3	4	4	5	5	1	5	7	2	4	2	1	4	1	4
170	6	4	3	6	3	5	2	4	4	5	4	2	4	6	4	2	6	4	4	3	6	4	3	2	4	3	3	6	5	1	6	4	2	5	1	5	4	5	4	2	5	6	4	2	4	3	5	4	5
171	5	6	5	6	5	6	5	4	4	4	6	5	6	4	5	5	5	6	5	4	5	4	5	4	6	5	4	6	4	5	5	4	5	5	5	5	6	6	5	6	5	7	5	5	6	5	7	4	4
172	7	2	3	6	2	3	2	4	3	5	4	2	4	5	3	2	6	4	4	3	6	4	3	4	3	5	5	4	5	3	7	3	2	3	5	4	4	3	4	1	3	5	1	4	2	4	4	4	4
173	5	7	5	5	4	5	5	5	4	5	6	4	6	5	4	6	5	5	6	5	6	5	4	6	5	3	6	5	4	5	7	6	4	5	5	4	5	5	4	5	4	5	4	6	5	4	6	5	4
174	5	6	7	6	5	5	5	5	6	6	5	5	6	6	5	5	6	5	5	5	6	5	6	4	5	5	5	7	5	5	7	6	5	6	5	4	7	6	4	6	5	5	4	5	6	5	5	5	6
175	6	5	6	6	5	5	4	5	5	4	5	3	5	5	3	4	6	4	5	5	5	4	5	6	5	4	4	6	5	4	7	4	5	3	5	4	5	4	5	3	4	5	3	5	5	4	4	4	6
176	7	1	2	7	2	4	1	3	5	4	4	3	5	5	3	1	6	5	5	4	6	3	4	2	3	4	4	5	3	2	6	4	2	2	2	4	5	5	4	1	5	3	1	4	1	2	4	1	3
177	5	6	5	5	4	6	4	5	5	5	5	6	5	6	5	5	5	5	6	5	3	6	4	4	6	5	5	3	5	5	4	6	4	6	4	5	4	5	4	6	5	4	4	4	6	4	5	4	5
178	4	6	6	4	6	4	6	5	5	5	6	5	6	4	7	4	5	6	5	6	4	6	5	3	5	5	5	6	5	4	7	7	3	5	5	5	6	6	5	7	5	6	4	5	5	4	6	5	5
179	5	7	7	5	5	5	4	6	4	6	5	5	6	5	5	6	5	5	6	4	5	5	4	6	5	6	5	5	5	5	7	5	5	5	5	5	5	5	6	5	4	5	6	4	5	5	5	4	6
180	5	6	6	4	5	6	5	4	6	5	5	5	6	4	6	5	7	5	6	4	5	6	6	5	6	4	6	5	6	5	7	6	5	5	4	5	4	6	5	5	5	5	4	5	4	6	5	5	6
181	6	2	1	7	2	2	1	6	4	4	4	1	5	5	4	1	7	5	3	5	7	2	4	2	4	3	4	5	7	2	7	5	1	4	2	4	4	4	5	1	5	4	1	6	2	2	4	2	4
182	4	6	7	3	5	5	7	4	5	6	4	5	4	5	5	5	7	5	3	5	2	5	5	3	4	3	4	5	4	5	7	5	3	4	4	5	4	5	4	6	4	6	4	3	3	5	4	4	3
183	5	5	5	5	5	5	5	5	6	5	6	4	6	6	5	4	6	5	5	5	4	5	5	4	5	4	5	5	6	4	7	6	4	5	4	4	5	6	6	4	5	5	4	6	5	5	5	6	4
184	5	7	7	4	5	6	5	5	5	5	6	4	5	4	5	4	7	5	5	5	4	5	5	3	4	5	4	5	6	4	7	5	3	4	5	5	5	5	5	6	5	6	3	4	4	5	4	4	4
185	5	4	5	6	6	5	5	6	5	6	5	4	5	5	5	4	6	4	5	5	4	6	6	3	5	6	6	5	6	5	7	6	4	5	5	5	4	5	5	6	4	5	5	5	5	5	5	4	4
186	7	4	4	7	4	4	3	5	5	5	5	3	5	5	6	3	6	5	3	4	7	4	5	3	4	5	5	5	4	3	7	5	2	5	2	3	5	5	4	2	4	6	2	5	3	3	4	3	3
187	5	4	5	5	5	5	5	5	5	6	5	5	5	5	6	5	5	5	5	5	5	6	5	5	4	5	5	5	5	6	7	6	5	5	4	5	5	5	4	5	5	4	5	5	4	4	5	4	5
188	3	5	6	3	5	6	6	5	5	6	5	4	5	6	4	5	7	5	4	4	2	4	5	2	4	5	5	3	5	5	7	4	4	4	4	6	4	5	4	5	5	6	3	5	4	4	5	4	3
189	4	5	5	4	5	5	5	5	5	5	5	5	4	5	5	5	5	5	4	6	5	6	5	3	5	5	5	5	5	5	7	5	4	5	5	5	5	6	4	6	5	5	5	4	5	4	5	4	5
190	4	6	7	3	5	5	5	4	5	5	5	5	5	5	4	5	6	4	5	5	3	5	5	2	4	3	5	5	5	5	6	4	3	4	5	4	4	4	4	6	4	6	4	4	4	4	3	4	4
191	5	6	6	4	5	5	5	5	5	5	6	5	5	5	6	4	6	4	5	4	4	5	5	4	5	5	5	4	5	5	6	5	4	5	4	5	5	4	5	5	5	4	5	6	4	5	5	6	5
192	4	5	5	3	4	4	4	3	4	5	3	4	3	4	4	4	6	4	4	4	3	4	5	3	4	4	4	4	5	4	6	4	4	5	4	4	4	3	4	5	4	4	4	4	4	5	4	4	4
193	5	6	5	6	5	5	5	6	5	4	5	5	6	4	5	5	5	6	5	4	5	5	5	4	5	5	6	5	5	5	7	5	5	5	6	5	6	6	5	7	5	6	5	5	5	6	5	5	5
194	4	6	6	3	4	5	4	5	5	5	5	5	5	5	5	5	6	5	4	5	3	4	5	2	4	5	4	4	5	3	6	5	4	4	4	4	4	5	5	6	4	6	4	4	3	5	5	4	4
195	5	6	5	5	5	5	4	5	6	5	6	6	4	4	4	5	6	5	5	4	4	5	4	4	5	5	4	6	5	5	5	6	4	4	4	5	5	5	5	6	5	4	4	5	5	5	4	5	4
196	3	6	6	4	4	5	5	5	6	6	5	5	5	4	5	3	6	5	5	4	4	5	5	4	5	6	4	4	5	4	7	4	3	5	5	4	4	4	6	5	4	5	5	5	6	6	5	3	4
197	5	6	6	5	5	5	4	5	4	4	5	4	5	6	5	4	6	5	4	5	5	5	4	5	4	4	5	5	4	5	6	5	5	6	5	4	4	5	5	4	4	6	5	4	5	4	5	5	4
198	1	7	7	1	5	3	4	4	5	6	5	3	4	5	3	5	7	5	4	4	1	5	4	1	4	3	5	3	5	3	7	4	3	4	4	4	4	6	4	5	5	6	3	4	3	5	4	3	4
199	3	5	5	3	4	3	5	3	4	5	4	4	4	3	4	3	6	4	3	3	2	5	3	2	4	4	3	4	3	4	6	3	3	4	4	3	4	3	4	3	3	4	3	3	4	4	3	4	4
200	5	7	7	5	4	4	6	5	6	5	4	5	4	5	4	4	6	6	4	5	5	4	5	4	5	5	5	5	5	4	6	4	3	5	6	4	5	5	5	5	5	5	5	6	5	3	5	5	5
201	3	5	7	4	3	6	4	3	5	3	5	3	3	5	3	4	6	4	2	5	4	3	5	3	5	4	3	5	3	2	6	4	3	4	6	4	3	5	4	3	4	5	4	4	5	4	5	3	4
202	2	5	4	2	4	3	4	4	4	6	5	3	4	2	5	3	6	4	4	2	2	4	5	5	3	3	5	3	4	3	6	4	2	4	5	3	5	4	4	3	5	4	3	5	5	3	3	4	3
203	3	5	5	3	5	3	3	4	2	5	2	4	5	4	2	7	4	4	2	5	5	3	5	4	4	3	5	5	3	6	7	3	4	3	4	3	4	5	3	5	4	4	5	3	4	4	5	2	5
204	4	6	7	4	5	5	6	5	6	6	6	5	6	6	4	6	7	5	4	6	6	5	5	5	5	4	6	5	5	5	7	5	4	5	5	5	6	4	5	4	5	4	5	4	4	6	4	4	5
205	4	5	5	4	3	5	4	4	5	6	6	5	4	5	5	4	6	5	4	5	4	4	5	4	4	5	4	3	5	3	6	4	2	5	3	5	3	4	3	5	4	4	5	3	4	5	4	4	5
206	3	5	7	4	3	5	4	4	5	5	3	4	4	5	3	4	6	4	3	4	5	5	4	5	3	4	3	5	5	5	7	5	4	5	6	5	3	5	5	6	4	4	4	6	5	4	3	4	3
207	4	6	5	3	3	5	5	3	4	5	5	5	5	5	6	4	7	4	4	4	3	3	6	6	4	4	6	5	6	4	7	4	4	5	5	3	5	5	4	6	4	5	3	4	5	4	5	4	5
208	4	6	5	4	5	4	5	4	5	3	4	4	5	6	5	6	7	5	5	5	4	6	3	4	5	5	4	5	4	6	7	6	4	4	4	5	4	5	4	6	4	5	4	5	4	5	4	5	5
209	3	5	6	4	3	4	3	5	3	3	6	3	4	4	3	6	4	3	4	4	4	3	4	3	4	3	4	5	3	4	6	4	4	5	4	4	3	5	4	4	3	4	3	5	4	3	5	2	3
210	4	6	5	2	3	5	4	3	5	4	4	4	4	4	3	4	6	4	3	4	3	5	4	5	5	6	5	5	3	6	7	4	5	3	5	6	4	5	4	5	5	4	5	4	5	4	5	4	4
211	2	4	5	3	4	5	5	4	4	3	4	4	3	5	4	4	5	3	4	5	4	4	4	5	4	5	5	3	5	4	7	5	4	3	5	5	3	5	6	4	5	5	4	3	6	5	6	6	5
212	1	3	5	2	4	5	5	4	6	6	6	4	5	4	3	4	5	5	3	5	3	4	5	2	4	5	5	4	3	6	7	4	3	4	5	3	4	4	3	5	4	2	5	4	3	5	4	3	4
213	7	3	3	6	2	6	3	6	5	4	5	4	4	5	4	2	6	5	4	5	6	3	4	2	4	5	4	4	5	3	7	5	2	4	4	5	4	4	5	2	4	6	2	3	4	3	3	5	4
214	6	2	2	5	4	2	2	4	4	4	4	5	3	5	3	4	5	4	3	3	6	4	2	3	3	4	3	4	3	4	6	4	2	4	4	3	3	4	4	2	4	4	2	4	3	4	3	2	4
215	4	5	6	4	5	5	4	6	5	5	4	5	4	6	5	6	4	5	5	4	5	4	5	5	3	5	5	5	4	4	7	6	4	3	3	4	3	5	4	5	5	6	4	4	5	4	4	4	5
216	5	2	4	6	3	5	2	4	4	5	5	2	4	5	4	4	6	5	5	3	6	2	4	2	4	3	4	4	5	1	6	4	2	3	4	4	3	4	4	2	4	5	1	4	3	1	4	1	4
217	5	6	6	5	6	6	5	6	7	6	6	5	5	5	4	5	7	5	5	5	5	6	6	7	7	5	5	5	5	6	7	6	5	5	5	6	5	5	6	5	5	5	6	5	5	5	5	5	5
218	5	6	5	5	5	4	4	4	5	5	6	4	5	5	5	4	6	5	5	5	4	5	5	4	5	5	5	4	5	5	6	5	5	5	5	4	5	5	4	6	5	5	4	6	5	5	5	4	5
219	5	6	6	5	5	5	5	4	5	6	5	5	4	5	4	5	5	4	6	5	5	4	6	5	4	5	5	4	6	4	5	5	4	5	4	6	5	5	5	4	5	4	5	5	4	5	4	4	6
220	5	6	6	4	4	5	6	5	5	5	6	5	4	5	5	4	6	4	5	4	5	6	5	4	6	4	5	4	6	6	7	5	4	5	5	6	5	5	6	5	5	5	6	5	4	5	5	5	4
221	5	6	5	4	5	6	5	6	5	5	5	5	5	6	7	5	7	5	5	5	5	6	5	4	6	5	5	5	6	5	7	5	4	5	3	5	5	5	4	6	5	5	6	4	4	6	5	5	5
222	4	6	5	4	3	5	4	3	5	4	3	5	4	4	5	3	2	3	4	3	4	3	3	4	3	4	3	4	3	4	5	3	3	3	4	3	2	5	4	3	4	4	3	3	3	4	3	4	3
223	5	6	5	4	4	4	5	4	5	5	4	5	4	5	4	5	4	4	4	5	4	4	5	3	4	5	4	4	5	4	6	4	3	5	4	3	5	4	3	4	3	4	5	5	4	3	5	5	3
224	5	6	5	6	5	5	5	6	5	5	5	4	6	5	4	5	7	5	5	4	5	4	5	5	5	5	6	4	5	5	7	5	4	5	4	4	5	5	5	4	5	4	5	5	5	4	6	4	5
225	2	6	6	3	5	6	5	5	5	5	6	5	6	5	5	4	7	5	5	4	3	5	6	6	5	4	5	5	4	5	7	5	3	6	5	5	5	5	6	5	5	4	6	4	5	4	4	4	5
226	5	6	7	5	6	6	5	6	6	5	6	6	5	6	5	6	7	6	5	5	5	6	6	6	5	6	6	5	6	5	7	5	4	5	5	5	5	6	4	7	5	7	5	5	5	6	5	4	6
227	5	6	5	5	6	5	4	5	5	5	5	4	6	5	5	4	6	5	5	5	4	6	5	4	5	5	5	6	5	4	7	6	4	5	6	5	5	5	5	5	4	5	4	4	4	5	5	4	5
228	5	6	6	5	4	5	5	6	5	5	6	5	5	4	6	5	6	4	5	5	4	5	6	4	5	4	5	5	4	5	6	5	5	5	6	5	6	5	6	5	6	6	4	5	5	6	5	5	5
229	2	7	6	2	5	6	5	3	6	5	4	3	5	4	5	3	6	4	4	5	3	5	4	2	4	4	4	5	6	5	7	5	3	5	5	5	5	5	5	6	4	6	2	3	4	5	5	4	5
230	5	6	6	5	6	6	5	5	7	6	5	6	5	6	5	6	5	5	6	6	5	6	5	6	5	6	5	6	5	6	7	6	5	6	5	5	6	5	6	7	6	5	6	7	6	5	7	6	5
231	6	5	5	6	5	5	6	6	5	6	6	5	6	5	5	5	5	5	6	4	5	6	5	5	6	5	4	6	5	4	7	5	4	4	5	5	5	5	6	4	5	6	6	6	4	6	5	5	5
232	5	6	6	5	5	4	5	6	5	5	4	5	5	6	4	5	4	5	6	5	5	5	5	4	5	6	5	4	4	5	5	4	5	5	5	4	6	5	5	5	4	5	4	5	4	5	4	5	5
233	4	6	6	4	4	5	5	6	5	6	5	5	4	5	6	4	7	6	5	4	5	5	6	4	5	5	4	4	5	4	7	5	4	5	4	5	6	5	5	4	5	5	5	6	4	5	5	4	4
234	3	5	6	2	4	5	4	3	5	5	5	4	5	5	4	4	6	5	4	5	3	5	5	5	5	5	5	6	6	4	7	5	4	5	5	5	5	5	5	6	5	4	5	5	4	4	4	4	4
235	2	6	5	3	4	5	5	5	4	4	5	5	5	6	5	3	5	3	4	5	3	5	5	6	5	5	5	4	5	4	7	5	3	4	5	5	5	4	5	3	5	6	6	5	4	5	5	4	5
236	5	5	5	5	5	5	6	6	4	5	5	5	6	4	6	4	7	6	5	4	5	5	6	4	6	4	5	5	5	4	7	6	5	5	6	4	5	5	6	6	6	6	5	4	5	6	4	4	5
237	6	3	2	6	3	2	2	5	5	4	6	2	4	4	5	2	6	5	2	4	5	3	4	1	3	4	4	4	3	3	6	4	3	4	2	3	3	4	2	2	3	4	2	5	2	1	4	2	4
238	5	6	6	4	5	6	4	5	4	5	5	6	5	6	5	4	5	5	5	6	4	5	5	4	5	4	5	5	6	5	6	4	5	5	4	4	4	5	4	5	6	5	4	5	5	4	5	5	6
239	6	4	3	6	5	3	2	4	5	4	5	2	4	5	6	2	6	4	2	5	6	3	5	2	4	5	4	4	5	2	6	4	2	4	5	5	4	4	2	2	3	5	2	4	2	2	4	2	3
240	3	5	6	3	4	5	6	4	5	5	5	6	5	5	6	4	5	4	5	5	3	5	5	2	4	5	5	5	6	5	7	5	4	4	5	5	5	5	5	3	5	4	5	4	4	5	5	5	4
241	2	5	6	2	4	6	6	5	5	5	6	5	5	4	5	5	7	6	5	5	3	5	6	2	4	5	5	5	5	6	7	6	4	5	4	5	6	5	6	5	6	5	5	4	5	6	4	5	5
242	4	7	6	4	5	6	6	5	5	6	6	6	7	6	6	6	7	7	5	6	4	4	6	3	5	6	5	4	5	6	6	4	5	4	4	5	6	5	6	5	4	5	4	5	5	4	6	5	4
243	3	5	5	3	4	3	2	4	7	7	7	3	5	4	7	4	7	7	2	4	3	3	5	2	4	4	4	4	5	6	6	5	4	4	4	4	6	7	5	5	5	5	4	6	4	4	5	4	4
244	3	6	5	2	4	5	5	6	5	5	4	5	4	5	4	5	6	5	5	4	3	3	5	5	4	5	4	5	5	4	4	5	4	5	4	5	4	4	5	4	5	5	4	4	4	4	4	4	5
[truncated: 19 more columns]
